# Supplementary material for: Impact on Bile Acid Concentrations by Alveolar Echinococcosis and Treatment with Albendazole in Mice
Source: Metabolites. 2021 Jul 6;11(7):442. doi: 10.3390/metabo11070442 (PMC8307106; doi:10.3390/metabo11070442)
Supplement: Supplementary file 1 [file metabolites-11-00442-s001.zip]

Archive with 1 entries (1 files):
- metabolites-1280706-supplementary.pdf
